# Supplementary material for: Antisense Expression of Apple TFL1-like Gene (MdTFL1) Promotes Early Flowering and Causes Phenotypic Changes in Tobacco
Source: Int J Mol Sci. 2022 May 26;23(11):6006. doi: 10.3390/ijms23116006 (PMC9181507; doi:10.3390/ijms23116006)
Supplement: Supplementary file 1 [file ijms-23-06006-s001.zip]

Archive with 1 entries (1 files):
- ijms-1727471-supplementary.pdf
